# Supplementary material for: Genetics implicates overactive osteogenesis in the development of diffuse idiopathic skeletal hyperostosis
Source: Nat Commun. 2023 May 8;14:2644. doi: 10.1038/s41467-023-38279-x (PMC10167361; doi:10.1038/s41467-023-38279-x)
Supplement: Supplementary file 3 — Supplementary Data 1 [file 41467_2023_38279_MOESM3_ESM.xlsx]

## Sheet: Supplementary Data 1 Expert Agg
Supplemental Data 1: Comparision between ML Scores and Binarlized DISH Diagnosis based on Resnick Criterea
	Annotator 1	Annotator 2
ML Score Bins	% DISH	% DISH	% Discontinuity	% Spondylosis	% DISH Consensus
[ 0, 2)	0			0.05	0
[ 2, 4)	0			0.05	0
[ 4, 6)	0	0.0526		0.0526	0.0263
[ 6, 8)	0			0.2632	0
[ 8,10)	0.2	0.0476		0.2381	0.1238
[10,12)	0.45	0.2857		0.2857	0.36785
[12,14)	0.6	0.5556	0.0556	0.2222	0.5778
[14,16)	0.65	0.5455		0.2273	0.59775
[16,18)	0.75	0.5	0.1	0.2	0.625
[18,20)	0.95	0.85		0.1	0.9
[20,22)	1	0.9		0.1	0.95
[22,24)	1	0.9474		0.0526	0.9737
[24,26)	1	0.85		0.15	0.925
[26,50]	1	0.85		0.1	0.925
