# Supplementary material for: Genetics implicates overactive osteogenesis in the development of diffuse idiopathic skeletal hyperostosis
Source: Nat Commun. 2023 May 8;14:2644. doi: 10.1038/s41467-023-38279-x (PMC10167361; doi:10.1038/s41467-023-38279-x)
Supplement: Supplementary file 4 — Supplementary Data 2 [file 41467_2023_38279_MOESM4_ESM.xlsx]

## Sheet: Supplementary Data 2 DISH Popul
Age Group	sex	N	withDISH>4	withDISH>8	withDISH>12	withDISH>16		Prevelence	withDISH>4	withDISH>8	withDISH>12	withDISH>16
[44,55)	Female	3292	537	113	24	6			0.163123	0.0343256	0.0072904	0.0018226
[55,65)	Female	8186	1728	467	158	53			0.211092	0.0570486	0.0193012	0.00647447
[65,75)	Female	8243	2596	906	336	127			0.314934	0.109911	0.0407619	0.015407
[75,85]	Female	1109	471	181	78	35			0.424707	0.16321	0.0703336	0.03156
[44,55)	Male	2621	479	135	55	25			0.182755	0.0515071	0.0209844	0.00953834
[55,65)	Male	6456	2144	929	437	201			0.332094	0.143897	0.067689	0.0311338
[65,75)	Male	8672	4395	2396	1324	730			0.506804	0.276292	0.152675	0.084179
[75,85]	Male	1658	1046	599	375	230			0.630881	0.361279	0.226176	0.138721
									withDISH>4	withDISH>8	withDISH>12	withDISH>16
	Female	20830	5332	1667	596	221		Female	0.255977	0.0800288	0.0286126	0.0106097
	Male	19407	8064	4059	2191	1186		Male	0.41552	0.209151	0.112897	0.061112
