# Supplementary material for: Genetics implicates overactive osteogenesis in the development of diffuse idiopathic skeletal hyperostosis
Source: Nat Commun. 2023 May 8;14:2644. doi: 10.1038/s41467-023-38279-x (PMC10167361; doi:10.1038/s41467-023-38279-x)
Supplement: Supplementary file 5 — Supplementary Data 3 [file 41467_2023_38279_MOESM5_ESM.xlsx]

## Sheet: Supplementary Data 3 UKBB Diagn
Supplemental Data 3: Counts of Existing Diagnosis in UKBB
ICD10	Description	Unique Individual Id Count
M4810	Ankylosing hyperostosis [Forestier], site unspecified	8
M4812	Ankylosing hyperostosis [Forestier], cervical region	8
M4813	Ankylosing hyperostosis [Forestier], cervicothoracic regio	1
M4814	Ankylosing hyperostosis [Forestier], thoracic region	5
M4815	Ankylosing hyperostosis [Forestier], thoracolumbar regio	2
M4816	Ankylosing hyperostosis [Forestier], lumbar region	5
M4817	Ankylosing hyperostosis [Forestier], lumbosacral regio	3
M4818	Ankylosing hyperostosis [Forestier], sacral and sacro	1
M4819	Ankylosing hyperostosis [Forestier], multiple sites in sp	9
M482	Ankylosing hyperostosis [Forestier], multiple sites in sp	1
