# Supplementary material for: Genetics implicates overactive osteogenesis in the development of diffuse idiopathic skeletal hyperostosis
Source: Nat Commun. 2023 May 8;14:2644. doi: 10.1038/s41467-023-38279-x (PMC10167361; doi:10.1038/s41467-023-38279-x)
Supplement: Supplementary file 6 — Supplementary Data 4 [file 41467_2023_38279_MOESM6_ESM.xlsx]

## Sheet: Supplementary Data 4GWAS Males 
Comparison of effect sizes, P-values, and effect allele frequency (EAF) for finemapped variants on sex-stratified GWAS with the GWAS over the whole imaging cohort. In general, due to reduced variability of DISH in females, we observed no genome wide significant associations between DISH and genetics in females while the genome wide significant associations for DISH in men reduced due to smaller n…
Variant	GWAS (beta)	GWAS (p-value)	EAF	GWAS male (beta)	GWAS male (p-value)	EAF (male)	GWAS female (beta)	GWAS female (p-value)	EAF (female)
rs927485	-0.075 (0.008)	2.3e-19	0.74	-0.114 (0.014)	3.3e-15	0.74	-0.038 (0.009)	1.4e-05	0.74
rs7740201	0.037 (0.011)	8.1e-05	0.87	0.040 (0.019)	0.019	0.88	0.032 (0.011)	0.0047	0.87
rs1402599	0.060 (0.008)	2.2e-13	0.73	0.087 (0.014)	6e-10	0.73	0.034 (0.009)	6e-05	0.73
rs34936776	0.027 (0.012)	0.00016	0.48	0.044 (0.013)	0.00053	0.48	0.012 (0.007)	0.13	0.48
rs4252548	-0.24 (0.025)	6.4e-21	0.02	-0.36 (0.045)	1.4e-15	0.02	-0.131 (0.026)	4.2e-07	0.02
rs2423303	0.10 (0.01)	3.8e-23	0.15	0.148 (0.017)	2.5e-17	0.15	0.055 (0.011)	2.6e-07	0.15
rs764128168	0.056 (0.008)	2.6e-11	0.25	0.084 (0.014)	6.3e-09	0.25	0.028 (0.008)	0.0014	0.25
rs72979233	-0.32 (0.009)	3.9e-08	0.24	-0.057 (0.014)	7.8e-05	0.25	-0.032 (0.009)	0.00031	0.25
12:28269927:CA:C	0.044 (0.008)	1.9e-08	0.31	0.067 (0.014)	1e-06	0.31	0.022 (0.008)	0.0078	0.31
rs4548936	-0.056 (0.007)	6.8e-14	0.4	-0.080 (0.013)	3.6e-10	0.4	-0.029 (0.008)	0.0002	0.4
rs2425059	0.042 (0.007)	1.4e-08	0.37	0.053 (0.013)	4.2e-05	0.37	0.032 (0.032)	5.1e-05	0.37
rs10039329	-0.046 (0.007)	7e-10	0.41	-0.060 (0.013)	2.4e-06	0.41	-0.032 (0.008)	4.4e-05	0.42
rs2705256	0.057 (0.010)	3.7e-08	0.15	0.076 (0.018)	2.5e-05	0.14	0.038 (0.011)	0.00057	0.15
rs62562578	0.051 (0.008)	9.1e-11	0.3	0.075 (0.014)	4.7e-08	0.3	0.031 (0.008)	0.00019	0.3
Variant	Both	Males Only	Females Only
rs927485	-0.075	-0.114	-0.038
rs7740201	0.037	0.04	0.032
rs1402599	0.06	0.087	0.034
rs34936776	0.027	0.044	0.012
rs4252548	-0.24	-0.36	-0.131
rs2423303	0.1	0.148	0.055
rs764128168	0.056	0.084	0.028
rs72979233	-0.32	-0.057	-0.032
12:28269927:CA:C	0.044	0.067	0.022
rs4548936	-0.056	-0.08	-0.029
rs2425059	0.042	0.053	0.032
rs10039329	-0.046	-0.06	-0.032
rs2705256	0.057	0.076	0.038
rs62562578	0.051	0.075	0.031
