# Supplementary material for: Genetics implicates overactive osteogenesis in the development of diffuse idiopathic skeletal hyperostosis
Source: Nat Commun. 2023 May 8;14:2644. doi: 10.1038/s41467-023-38279-x (PMC10167361; doi:10.1038/s41467-023-38279-x)
Supplement: Supplementary file 7 — Supplementary Data 5 [file 41467_2023_38279_MOESM7_ESM.xlsx]

## Sheet: Supplementary Data 5 Heritabili
Heritability of bone measurements	h2
Arm_BA_left	0.2964
Arm_BMC_left	0.5438
Arm_BMC_right	0.3908
Arm_BMD_left	0.286
Arm_BMD_right	0.303
Arms_BMC	0.427
Arms_BMD	0.3306
Arms_combined_BA	0.2484
Femur_lower_neck_BMD_left	0.2592
Femur_lower_neck_BMD_right	0.3096
Femur_neck_BMD_Tscore_left	0.2987
Femur_neck_BMD_Tscore_right	0.3059
Femur_neck_BMD_left	0.2981
Femur_neck_BMD_right	0.3062
Femur_shaft_BMD_left	0.3195
Femur_shaft_BMD_right	0.3178
Femur_total_BMD_Tscore_left	0.3166
Femur_total_BMD_Tscore_right	0.3209
Femur_total_BMD_left	0.3213
Femur_total_BMD_right	0.3218
Femur_troch_BMD_Tscore_left	0.3097
Femur_troch_BMD_Tscore_right	0.3093
Femur_troch_BMD_left	0.3112
Femur_troch_BMD_right	0.3108
Femur_upper_neck_BMD_Tscore_left	0.274
Femur_upper_neck_BMD_Tscore_right	0.2567
Femur_upper_neck_BMD_left	0.2488
Femur_upper_neck_BMD_right	0.2773
Femur_wards_BMD_Tscore_left	0.2939
Femur_wards_BMD_Tscore_right	0.3056
Femur_wards_BMD_left	0.2914
Femur_wards_BMD_right	0.3055
Head_BA	0.2227
Head_BMC	0.5002
Head_BMD	0.4777
L1-L4_BMC	0.376
L1-L4_BMD_Tscore	0.3731
L1-L4_area	0.4171
L1-L4_average_height	0.3581
L1-L4_average_width	0.3482
Leg_BA_left	0.349
Leg_BA_right	0.3762
Leg_BMC_left	0.3933
Leg_BMC_right	0.3904
Leg_BMD_left	0.3124
Leg_BMD_right	0.3139
Legs_BMC	0.4318
Legs_combined_BA	0.4012
Pelvis_BA	0.4217
Ribs_BA	0.2745
Ribs_BMC	0.2941
Ribs_BMD	0.2774
Spine_BA	0.2962
Spine_BMC	0.3577
Spine_BMD	0.3582
Total_BMC	0.4576
Total_BMD_Tscore	0.4021
Total_BMD_left	0.3747
Total_BMD	0.3999
Total_BMD_right	0.401
Trunk_BA	0.3717
Trunk_BMC	0.3826
Trunk_BMD_left	0.3579
Trunk_BMD_right	0.3668
