# Supplementary material for: Genetics implicates overactive osteogenesis in the development of diffuse idiopathic skeletal hyperostosis
Source: Nat Commun. 2023 May 8;14:2644. doi: 10.1038/s41467-023-38279-x (PMC10167361; doi:10.1038/s41467-023-38279-x)
Supplement: Supplementary file 8 — Supplementary Data 6 [file 41467_2023_38279_MOESM8_ESM.xlsx]

## Sheet: Supplementary Data 6 Heritabili
Heritability of clinical phenotypes	h2
Aortic Calcification	0.1205
Systolic blood pressure	0.1351
Diastolic blood pressure	0.1158
Diffuse Idiopathic Skeletal Hyperostosis	0.2156
Forced Expiratory Volume	0.1875
